# Supplementary material for: Automated RECIST tumor response classification through prompt-guided large language models
Source: Sci Rep. 2026 May 27;16:16433. doi: 10.1038/s41598-026-54979-y (PMC13216305; doi:10.1038/s41598-026-54979-y)
Supplement: Supplementary file 1 — Supplementary Material 1 [file 41598_2026_54979_MOESM1_ESM.zip]

Archive with 3 entries (2 files):
- Code_Supplementary_Information/
- Code_Supplementary_Information/analysis_script_python.py
- Code_Supplementary_Information/README.txt
