# Supplementary material for: Automated RECIST tumor response classification through prompt-guided large language models
Source: Sci Rep. 2026 May 27;16:16433. doi: 10.1038/s41598-026-54979-y (PMC13216305; doi:10.1038/s41598-026-54979-y)
Supplement: Supplementary file 1 — Supplementary Material 1 [file 41598_2026_54979_MOESM1_ESM.zip › Code_Supplementary_Information/analysis_script_python.py]

"""
Code Availability: Supplementary Information

Description: 
This script performs RECIST 1.1 classification on oncologic radiology reports.
It implements three prompting strategies:
1. Zero-Shot
2. Few-Shot (variable n per class)
3. Chain-of-Thought (CoT) with Self-Consistency (Majority Voting)

Technical Requirements:
- Python 3.9+
- Libraries: pandas, scikit-learn, tqdm, openai, openpyxl
"""

import os
import re
import textwrap
import json
import collections
import pandas as pd
from sklearn.metrics import accuracy_score, classification_report
from tqdm.auto import tqdm
from openai import OpenAI

# ────────────────────────── Configuration ──────────────────────────
# Replace with your local path and API credentials
EXCEL_PATH = "data_reports.xlsx" 
API_KEY    = "your-api-key-here"
BASE_URL   = "http://localhost:11434/v1" # Example: Ollama/vLLM or OpenAI URL
MODEL      = "llama3.3:70b"

client = OpenAI(api_key=API_KEY, base_url=BASE_URL)

# ─────────────────────── Prompt Building Blocks ────────────────────────
SYS_ZS = (
    "You are a board-certified oncologic radiologist. "
    "Answer ONLY with one of these tokens (no explanations): CR, PR, SD, PD, BL."
)
SYS_FS = (
    "You are an oncologic radiologist. "
    "Return JSON exactly like {\"recist\":\"CR\"} with one of \"CR\",\"PR\",\"SD\",\"PD\",\"BL\"."
)
SYS_COT = (
    "You are an expert in RECIST 1.1. "
    "First, think step-by-step about the relevant passages. "
    "End your reasoning with 'FINAL ANSWER: <CR|PR|SD|PD|BL>' on a new line."
)

LABEL_RE        = re.compile(r'\b(CR|PR|SD|PD|BL)\b')
COT_LABEL_RE    = re.compile(r'FINAL ANSWER:\s*(CR|PR|SD|PD|BL)', re.I)

# ────────────── Helpers ──────────────────────────────────────────────
def fewshot_messages(examples: pd.DataFrame, target_text: str) -> list[dict]:
    msgs = [{"role": "system", "content": SYS_FS}]
    for _, row in examples.iterrows():
        sample = textwrap.shorten(str(row.Befund), 450, placeholder=" […]")
        msgs.append({"role": "user", "content": sample})
        msgs.append({"role": "assistant", "content": json.dumps({"recist": row.RECIST})})
    msgs.append({"role": "user", "content": target_text})
    return msgs

def zeroshot_messages(text: str) -> list[dict]:
    return [
        {"role": "system", "content": SYS_ZS},
        {"role": "user",  "content": text}
    ]

def safe_call(messages: list[dict], temperature: float = 0.0, top_p: float = 0.9) -> str:
    """Wrapper for LLM API calls with basic error handling."""
    try:
        r = client.chat.completions.create(
            model=MODEL,
            messages=messages,
            temperature=temperature,
            top_p=top_p
        )
        return r.choices[0].message.content
    except Exception as e:
        print(f" ❌ API Error: {e}")
        return ""

def parse_simple(content: str) -> str:
    m = LABEL_RE.search(content)
    return m.group(1) if m else "UNK"

# ────────────── Chain-of-Thought + Self-Consistency ─────────────
def cot_majority(text: str, n: int = 7, temperature: float = 0.8, top_p: float = 0.95) -> str:
    base_msgs = [{"role": "system", "content": SYS_COT},
                 {"role": "user",   "content": text}]
    votes = []
    for _ in range(n):
        out = safe_call(base_msgs, temperature=temperature, top_p=top_p)
        m = COT_LABEL_RE.search(out)
        if m:
            votes.append(m.group(1).upper())
    
    if not votes:
        return "UNK"
    
    return collections.Counter(votes).most_common(1)[0][0]

# ─────────────────────── Main Execution ─────────────────────────────
def main() -> None:
    # Load Dataset
    if not os.path.exists(EXCEL_PATH):
        print(f"Error: {EXCEL_PATH} not found.")
        return

    df = pd.read_excel(EXCEL_PATH)
    df = df.dropna(subset=["Befund", "RECIST"])
    print("Class distribution:\n", df.RECIST.value_counts())

    # 1. Zero-Shot
    df["pred_zs"] = [
        parse_simple(safe_call(zeroshot_messages(txt)))
        for txt in tqdm(df.Befund, desc="Zero-shot")
    ]
    
    print("\n--- ZERO-SHOT RESULTS ---")
    print("Accuracy:", accuracy_score(df.RECIST, df.pred_zs))
    print(classification_report(df.RECIST, df.pred_zs, digits=3))

    # 2. Few-Shot (variable n per class)
    FEW_SHOT_COUNTS = [2, 3, 4, 5]
    for n in FEW_SHOT_COUNTS:
        print(f"\nRunning Few-Shot with {n} examples per class...")
        few_examples = (df.groupby("RECIST", group_keys=False)
                        .apply(lambda d: d.sample(min(n, len(d)), random_state=7))
                        .reset_index(drop=True))
        
        test_df = df.drop(few_examples.index).reset_index(drop=True)
        
        test_df[f"pred_fs_{n}"] = [
            parse_simple(safe_call(fewshot_messages(few_examples, txt)))
            for txt in tqdm(test_df.Befund, desc=f"Few-shot ({n})")
        ]
        
        print(f"Accuracy (n={n}):", accuracy_score(test_df.RECIST, test_df[f"pred_fs_{n}"]))

    # 3. CoT + Self-Consistency
    print("\nRunning CoT + Self-Consistency (7 samples, T=0.8)...")
    df["pred_cot_sc"] = [
        cot_majority(txt, n=7, temperature=0.8, top_p=0.95)
        for txt in tqdm(df.Befund, desc="CoT+SC")
    ]
    
    print("\n--- CoT + SC RESULTS ---")
    print("Accuracy:", accuracy_score(df.RECIST, df.pred_cot_sc))
    print(classification_report(df.RECIST, df.pred_cot_sc, digits=3))
    
    # Save all results
    df.to_excel("final_classification_results.xlsx", index=False)
    print("\nResults saved to final_classification_results.xlsx")

if __name__ == "__main__":
    main()
