# Supplementary material for: Automated RECIST tumor response classification through prompt-guided large language models
Source: Sci Rep. 2026 May 27;16:16433. doi: 10.1038/s41598-026-54979-y (PMC13216305; doi:10.1038/s41598-026-54979-y)
Supplement: Supplementary file 1 — Supplementary Material 1 [file 41598_2026_54979_MOESM1_ESM.zip › Code_Supplementary_Information/README.txt]

README 
-------------------------------------------------

This folder contains the custom Python code used to generate the results 
presented in the manuscript.

1. FILE OVERVIEW
- analysis_script.py: The main Python script containing the logic for 
  Zero-Shot, Few-Shot, and Chain-of-Thought inference.

2. PREREQUISITES
To run this script, you need Python 3.9 or higher installed. 
Install the required packages using pip:
pip install pandas scikit-learn tqdm openai openpyxl

3. DATA PREPARATION
The script expects an Excel file (.xlsx) as input with the following columns:
- 'Befund': The clinical text of the radiology report.
- 'RECIST': The ground truth label (CR, PR, SD, PD, or BL).

4. EXECUTION
1. Open analysis_script.py.
2. Enter your API credentials (API_KEY and BASE_URL) in the Configuration section.
3. Update the EXCEL_PATH variable to point to your data file.
4. Run the script: python analysis_script.py

5. HARDWARE & MODELS
This code was tested using the Llama 3.3 (70B) model. Results may vary 
depending on the model size and version used. For Self-Consistency (CoT+SC), 
n=7 iterations were used to determine the majority vote.

6. CONTACT
For questions regarding the code, please contact the corresponding author.
